# Supplementary material for: Aiding Grasp Synthesis for Novel Objects Using Heuristic-Based and Data-Driven Active Vision Methods
Source: Front Robot AI. 2021 Jul 15;8:696587. doi: 10.3389/frobt.2021.696587 (PMC8320375; doi:10.3389/frobt.2021.696587)
Supplement: Supplementary file 1 [file DataSheet1.ZIP]

Archive with 1 entries (1 files):
- Frontiers21 - Video - Grasp Synthesis Using Active Vision.mp4
